# Supplementary material for: Unveiling the Intracellular Survival Gene Kit of Trypanosomatid Parasites
Source: PLoS Pathog. 2014 Dec 4;10(12):e1004399. doi: 10.1371/journal.ppat.1004399 (PMC4256449; doi:10.1371/journal.ppat.1004399)
Supplement: Table S2 — Conserved OrthoMCL clusters in intracellular trypanosomatids. (XLSX) [file ppat.1004399.s002.xlsx]

## Sheet: Sheet1
Supplementary table 2: Conserved OrthoMCL clusters in intracellular tripanosomatids.
mclCluster	Genome annotation	Gene ID
1	hypothetical protein, conserved	LinJ.29.1610	LinJ.29.1620	LinJ.29.1630	TcCLB.506175.100	TcCLB.509669.160	LmjF.29.1420	LmjF.29.1520	LbrM.29.1600	LbrM.29.1610	LmxM.08_29.1520	TCSYLVIO_004317	Tc_MARK_3114	A50350	LdBPK_291610.1
2	mannosyltransferase-like protein	LinJ.31.1820	LinJ.31.1920	TcCLB.508737.80	TcCLB.509125.10	LmjF.31.1870	LmjF.31.1880	LmxM.30.1870	LmxM.30.1880	TCSYLVIO_000838	Tc_MARK_10000	A55630	LdBPK_311920.1	LbrM.31.2090
3	dipeptidyl-peptidase, putative	TcCLB.508699.120	TcCLB.509205.120	TcCLB.508601.141	LinJ.28.2080	LmjF.28.1950	LmxM.28.1950	TCSYLVIO_002659	Tc_MARK_1392	A77870	LdBPK_282080.1	LbrM.28.2130
4	fatty acid transporter protein-like, putative	TcCLB.506799.10	TcCLB.511907.110	LinJ.24.1850	LmjF.24.1780	LmxM.24.1780	TCSYLVIO_001328	Tc_MARK_191	Tc_MARK_190	A79300	LdBPK_241850.1	LbrM.24.1850
5	hypothetical protein, conserved	TcCLB.505987.30	TcCLB.506705.40	LinJ.34.3400	LmxM.33.3620	LmjF.34.3620	TCSYLVIO_003749	Tc_MARK_2513	A13920	LdBPK_343400.1	LbrM.20.3200
6	hypothetical protein, conserved	TcCLB.508323.90	TcCLB.511825.66	LinJ.22.1290	LmjF.22.1440	LmxM.22.1440	TCSYLVIO_001804	Tc_MARK_205	A600	LdBPK_221290.1	LbrM.22.1320
7	Serine-threonin protein phosphatase, putative*	TcCLB.508075.14	TcCLB.508409.329	LinJ.29.0450	LmjF.29.0440	LmxM.08_29.0440	TCSYLVIO_010694	Tc_MARK_3032	A45010	LdBPK_290450.1	LbrM.29.0380
8	hypothetical protein, conserved	TcCLB.509157.270	TcCLB.510725.90	LinJ.32.1950	LmjF.32.1860	LmxM.31.1860	TCSYLVIO_004119	Tc_MARK_2864	A53000	LdBPK_321950.1	LbrM.32.2040
9	adenosine kinase, putative	TcCLB.505987.50	TcCLB.506705.20	LinJ.34.3380	LmjF.34.3600	LmxM.33.3600	Tc_MARK_2514	TCSYLVIO_003750	A13900	LdBPK_343380.1	LbrM.20.3180
10	hypothetical protein, conserved	TcCLB.506999.30	TcCLB.510759.170	LinJ.35.1590	LmjF.35.1590	LmxM.34.1590	Tc_MARK_4562	TCSYLVIO_001342	A58890	LdBPK_351590.1	LbrM.34.1500
11	hypothetical protein, conserved	TcCLB.508465.30	TcCLB.510659.28	LinJ.35.2870	LmjF.35.2820	LmxM.34.2820	TCSYLVIO_005862	Tc_MARK_4490	A55680	LdBPK_352870.1	LbrM.34.2730
12	hypothetical protein, conserved	TcCLB.503897.50	TcCLB.509563.20	LinJ.10.0810	LmjF.10.0760	LmxM.10.0760	TCSYLVIO_009956	Tc_MARK_9768	A68210	LdBPK_100810.1	LbrM.10.0860
13	guanine nucleotide-binding protein-like protein	TcCLB.510989.30	TcCLB.511245.180	LinJ.14.0820	LmjF.14.0760	LmxM.14.0760	Tc_MARK_8258	TCSYLVIO_010468	A81670	LdBPK_140820.1	LbrM.14.0740
14	hypothetical protein, conserved	TcCLB.507585.20	TcCLB.507659.10	LinJ.19.1270	LmjF.19.1280	LmxM.19.1280	TCSYLVIO_002885	Tc_MARK_1599	A52540	LdBPK_191270.1	LbrM.19.1500
15	serine/threonine protein phosphatase, putative	TcCLB.458153.10	TcCLB.505193.10	LinJ.26.2100	LmjF.26.2100	LmxM.26.2100	Tc_MARK_6423	TCSYLVIO_003603	A33540	LdBPK_262100.1	LbrM.26.2020
16	hypothetical protein, conserved	TcCLB.506577.170	TcCLB.507709.140	LinJ.33.0680	LmjF.33.0630	LmxM.32.0630	TCSYLVIO_004865	Tc_MARK_3614	A15200	LdBPK_330680.1	LbrM.33.0670
17	protein kinase, putative	TcCLB.506303.60	TcCLB.506811.180	LinJ.33.2420	LmjF.33.2290	LmxM.32.2290	Tc_MARK_4214	TCSYLVIO_005588	A23990	LdBPK_332420.1	LbrM.33.2580
18	hypothetical protein, conserved	TcCLB.506241.40	TcCLB.510769.150	LinJ.35.2100	LmjF.35.2100	LmxM.34.2100	Tc_MARK_5527	TCSYLVIO_001059	A6780	LdBPK_352100.1	LbrM.34.2020
19	hypothetical protein, conserved	TcCLB.506943.100	TcCLB.509065.110	LinJ.30.3030	LmxM.29.3010	LmjF.30.3010	Tc_MARK_2047	TCSYLVIO_003330	A45090	LbrM.30.2980	LdBPK_303030.1
20	hypothetical protein, conserved	TcCLB.506797.40	TcCLB.511907.10	LinJ.11.0530	LmjF.11.0540	LmxM.11.0540	Tc_MARK_183	TCSYLVIO_001321	A27720	LdBPK_110530.1	LbrM.11.0310
21	hypothetical protein, conserved**	TcCLB.506457.149	TcCLB.509693.190	LinJ.21.1070	LmjF.21.0880	LmxM.21.0880	TCSYLVIO_008253	Tc_MARK_1689	A35610	LdBPK_211070.1	LbrM.21.1080
22	hypothetical protein, conserved	TcCLB.505939.30	TcCLB.506351.70	LinJ.06.0330	LmjF.06.0330	LmxM.06.0330	Tc_MARK_1212	TCSYLVIO_002501	A6410	LdBPK_060330.1	LbrM.06.0310
23	EF hand, putative***	TcCLB.504033.190	TcCLB.508199.80	LinJ.04.0530	LmjF.04.0540	LmxM.04.0540	Tc_MARK_5879	TCSYLVIO_007155	A79880	LdBPK_040530.1	LbrM.04.0590
24	GTPase activator protein, putative	TcCLB.506175.60	TcCLB.509669.110	LinJ.29.1670	LmjF.29.1560	LmxM.08_29.1560	Tc_MARK_3117	TCSYLVIO_004320	A50400	LdBPK_291670.1	LbrM.29.1650
25	hypothetical protein, conserved	LinJ.36.6170	LmjF.36.5910	LmxM.36.5910	Tc_MARK_3467	TcCLB.511039.6	TCSYLVIO_004677	TcCLB.509791.140	A16390	LdBPK_366170.1	LbrM.35.6250
26	hypothetical protein, conserved	LinJ.30.2150	LmjF.30.2140	LmxM.29.2140	TCSYLVIO_003249	TcCLB.509169.20	Tc_MARK_1966	A30010	LdBPK_302150.1	LbrM.30.2090
27	hypothetical protein, conserved	LinJ.02.0390	LmjF.02.0420	LmxM.02.0420	Tc_MARK_10055	TcCLB.508741.260	TCSYLVIO_000890	A80590	LdBPK_020390.1	LbrM.02.0320
28	hypothetical protein, conserved	LinJ.20.0400	LmjF.20.0350	LmxM.20.0350	Tc_MARK_5986	TcCLB.511421.210	TCSYLVIO_007270	A38690	LdBPK_200400.1	LbrM.20.4580
29	hypothetical protein, conserved	LinJ.31.1550	LmjF.31.1520	LmxM.30.1520	Tc_MARK_1623	TCSYLVIO_002913	TcCLB.511389.70	A35960	LdBPK_311550.1	LbrM.31.1730
30	N-acetylglucosamine-6-phosphate deacetylase-like protein	LinJ.36.0040	LmjF.36.0040	LmxM.36.0040	TCSYLVIO_009923	Tc_MARK_8450	TcCLB.397937.5	A9780	LdBPK_360040.1	LbrM.35.0080
31	MOZ/SAS family acetyltransferase, putative****	LinJ.13.0170	LmjF.13.0170	LmxM.13.0170	TcCLB.506227.160	TCSYLVIO_002170	Tc_MARK_1381	A75700	LdBPK_130170.1	LbrM.13.0160
32	hypothetical protein, conserved	LinJ.28.1770	LmjF.28.1640	LmxM.28.1640	Tc_MARK_1338	TcCLB.510901.230	TCSYLVIO_002602	A77900	LdBPK_281770.1	LbrM.28.1820
33	hypothetical protein, conserved	LinJ.30.1340	LmjF.30.1270	LmxM.29.1270	TcCLB.509059.80	TCSYLVIO_003184	Tc_MARK_1893	A27890	LdBPK_301340.1	LbrM.30.1400
34	hypothetical protein, conserved	LinJ.25.1560	LmjF.25.1500	LmxM.25.1500	TcCLB.510089.60	Tc_MARK_5035	TCSYLVIO_006336	A51810	LdBPK_251560.1	LbrM.25.2590
35	hypothetical protein, conserved	LinJ.29.2240	LmjF.29.2130	LmxM.08_29.2130	TcCLB.510329.100	TCSYLVIO_004366	Tc_MARK_3167	A41530	LdBPK_292240.1	LbrM.29.2110
36	hypothetical protein, conserved	LinJ.35.1680	LmjF.35.1680	LmxM.34.1680	TcCLB.510761.18	TCSYLVIO_001332	Tc_MARK_4578	A20540	LdBPK_351680.1	LbrM.34.1590
37	hypothetical protein, conserved	LinJ.13.1540	LmjF.13.1490	LmxM.13.1490	TCSYLVIO_003474	Tc_MARK_6262	TcCLB.507099.20	A75520	LdBPK_131540.1	LbrM.13.1250
* Some proteins are annotated as hypothetical protein, conserved
** Some proteins are annotated as ABC transporter, putative
*** Proteins in Leishmania genus are annotated as hypothetical protein, conserved
**** Some proteins are annotated as histone acetyltransferase, putative
